# Supplementary material for: Anticancer Activity of Roburic Acid: In Vitro and In Silico Investigation
Source: Int J Mol Sci. 2025 Jul 3;26(13):6420. doi: 10.3390/ijms26136420 (PMC12250105; doi:10.3390/ijms26136420)
Supplement: Supplementary file 1 [file ijms-26-06420-s001.zip]

Archive with 1 entries (1 files):
- ijms-3676341-supplementary.pdf
